# Supplementary material for: Predicting Accurate Lead Structures for Screening Molecular Libraries: A Quantum Crystallographic Approach
Source: Molecules. 2021 Apr 29;26(9):2605. doi: 10.3390/molecules26092605 (PMC8124947; doi:10.3390/molecules26092605)
Supplement: Supplementary file 1 [file molecules-26-02605-s001.zip]

Archive with 1 entries (1 files):
- molecules-1193841-supplementary.pdf
